# Supplementary material for: Activation of the integrative and conjugative element Tn916 causes growth arrest and death of host bacteria
Source: PLoS Genet. 2022 Oct 24;18(10):e1010467. doi: 10.1371/journal.pgen.1010467 (PMC9632896; doi:10.1371/journal.pgen.1010467)
Supplement: S1 Data — The excel spreadsheet contains the underlying data for the experiments presented in each of the figures. (XLSX) [file pgen.1010467.s004.xlsx]

## Sheet: Figure 2
A
					OD600
	Strain	ICE contained	ICE induction	Replicate	T=0h	T=0.5h	T=1h	T=1.5h	T=2h	T=2.5h	T=3h
	MMB970	ICEBs1	+	1	0.206	0.271	0.345	0.422	0.518	0.625	0.738
				2	0.21	0.26	0.31	0.46	0.65	0.88	1.14
				3	0.216		0.302				0.836
				4	0.162		0.295		0.47		0.875
				5	0.228		0.372		0.672		1.096
			-	1	0.186	0.297	0.381	0.461	0.565	0.671	0.781
				2	0.21	0.26	0.31	0.48	0.67	0.93	1.18
				3	0.216		0.328				0.948
				4	0.162		0.265		0.46		0.88
				5	0.228		0.452		0.704		1.1
	CMJ253	Tn916	+	1	0.216	0.316	0.336	0.408	0.548	0.644	0.768
				2	0.2	0.26	0.344	0.444	0.568	0.904	0.824
				3	0.224	0.256	0.344	0.416	0.536	0.64	0.74
			-	1	0.216	0.24	0.336	0.416	0.492	0.62	0.74
				2	0.2	0.304	0.408	0.436	0.604	0.672	0.836
				3	0.224	0.244	0.356	0.412	0.516	0.636	0.788
	ELC1214	ICE-H1	+	1	0.209	0.264	0.259	0.218	0.168	0.136	0.116
				2	0.21	0.29	0.32	0.3	0.23	0.16	0.12
				3	0.238		0.306		0.2		0.18
				4	0.208		0.302				0.172
				5	0.164		0.245		0.18		0.09
			-	1	0.193	0.27	0.345	0.442	0.555	0.68	0.796
				2	0.21	0.31	0.37	0.55	0.75	1.06	1.49
				3	0.238		0.34		0.598		1.18
				4	0.208		0.334				0.952
				5	0.164		0.295		0.665		1.025
B
	Strain	ICE contained	Replicate	CFU/mL pre-induction	CFU/mL of uninduced culture after 3h	CFU/mL of induced culture after 3h	Relative growth and survival (CFU/ml) after 3h induction	Mean relative growth and survival	SEM relative growth and survival
	MMB970	ICEBs1	1	89000000	206000000	71000000	0.34466	0.731099	0.0858884
			2	65000000	197000000	275000000	1.39594
			3	71000000	181000000	66000000	0.364641
			4	90000000	205000000	172000000	0.839024
			5	61000000	187000000	133000000	0.71123
	CMJ253	Tn916	1	148000000	401000000	216000000	0.538653	0.800308	0.111573
			2	143000000	231000000	272000000	1.17749
			3	108000000	368000000	252000000	0.684783
	ELC1214	ICE-H1	1	79000000	244000000	1320000	0.00540984	0.00705693	0.000678234
			2	84000000	211000000	2290000	0.0108531
			3	65000000	286000000	2040000	0.00713287
			4	77000000	238000000	1150000	0.00483193

## Sheet: Figure 3
A
					OD600
	Strain	ICE contained	ICE induction	Replicate	T=0h	T=0.5h	T=1h	T=1.5h	T=2h	T=2.5h	T=3h	T=3.5h	T=4h
	ELC1095	ICEBs1-∆attR	+	1	0.175	0.338	0.309	0.397	0.511	0.643	0.804	0.943	1.025
				2	0.186	0.247	0.3	0.379	0.475	0.584	0.697	0.823	0.936
				3	0.162	0.233	0.283	0.367	0.47	0.586	0.716	0.851	0.956
				4	0.21	0.27	0.33	0.41	0.5	0.61	0.74	0.79	0.88
			-	1	0.224	0.355	0.343	0.414	0.516	0.631	0.762	0.894	1.023
				2	0.187	0.294	0.313	0.391	0.478	0.577	0.679	0.789	0.891
				3	0.177	0.276	0.3	0.382	0.472	0.58	0.69	0.807	0.922
				4	0.19	0.23	0.29	0.36	0.44	0.53	0.63	0.73	0.8
	ELC1226	ICEBs1[∆helP-cwlT, ∆yddJ-yddM]	+	1	0.196	0.268	0.34	0.419	0.518	0.629	0.744	0.854	0.96
				2	0.176	0.265	0.329	0.412	0.536	0.611	0.749	0.911	1.039
				3	0.196	0.294	0.364	0.431	0.503	0.567	0.633	0.698	0.779
			-	1	0.187	0.288	0.358	0.446	0.551	0.661	0.775	0.872	0.963
				2	0.191	0.269	0.323	0.396	0.494	0.549	0.639	0.751	0.815
				3	0.187	0.27	0.345	0.431	0.536	0.649	0.76	0.883	0.963
	ELC1076	ICE-H1-∆attR	+	1	0.224	0.383	0.308	0.256	0.192	0.169	0.135	0.119	0.109
				2	0.181	0.294	0.257	0.241	0.201	0.163	0.155	0.116	0.102
				3	0.181	0.306	0.276	0.247	0.189	0.15	0.139	0.109	0.098
				4	0.18	0.3	0.22	0.23	0.18	0.15	0.12	0.1	0.08
			-	1	0.217	0.33	0.368	0.473	0.598	0.737	0.894	0.997	1.042
				2	0.187	0.269	0.311	0.39	0.48	0.58	0.68	0.796	0.895
				3	0.201	0.282	0.347	0.446	0.544	0.668	0.8	0.939	1.026
				4	0.2	0.31	0.32	0.41	0.47	0.57	0.69	0.79	0.93
	ELC1945	ICE-H1-∆attR [∆orf23-22]	+	1	0.206	0.257	0.257	0.253	0.247	0.233	0.208	0.18	0.161
				2	0.195	0.253	0.248	0.239	0.213	0.187	0.16	0.135	0.122
				3	0.208	0.285	0.278	0.25	0.218	0.179	0.147	0.118	0.106
				4	0.207	0.252	0.248	0.245	0.29	0.273	0.198	0.174	0.153
			-	1	0.206	0.244	0.288	0.347	0.421	0.498	0.581	0.67	0.747
				2	0.205	0.263	0.311	0.383	0.452	0.528	0.618	0.687	0.768
				3	0.204	0.259	0.333	0.42	0.528	0.64	0.76	0.879	0.999
				4	0.217	0.273	0.305	0.366	0.467	0.531	0.564	0.607	0.664
	ELC1916	ICE-H1-∆attR [∆orf21]	+	1	0.21	0.285	0.29	0.244	0.19	0.147	0.123	0.104	0.096
				2	0.18	0.275	0.282	0.25	0.197	0.18	0.158	0.142	0.135
				3	0.21	0.247	0.245	0.231	0.205	0.17	0.139	0.119	0.104
				4	0.189	0.231	0.233	0.23	0.213	0.189	0.157	0.131	0.113
			-	1	0.192	0.27	0.342	0.435	0.538	0.648	0.753	0.865	0.946
				2	0.18	0.266	0.336	0.434	0.566	0.648	0.78	0.938	1.022
				3	0.213	0.252	0.306	0.364	0.426	0.496	0.565	0.615	0.677
				4	0.199	0.253	0.289	0.35	0.413	0.484	0.565	0.627	0.693
	ELC1915	ICE-H1-∆attR [∆orf19]	+	1	0.237	0.279	0.265	0.218	0.166	0.136	0.121	0.11	0.104
				2	0.188	0.241	0.23	0.215	0.187	0.148	0.121	0.104	0.09
				3	0.191	0.255	0.25	0.22	0.175	0.148	0.13	0.118	0.11
				4	0.185	0.225	0.231	0.224	0.214	0.198	0.177	0.158	0.142
			-	1	0.201	0.287	0.356	0.466	0.591	0.732	0.866	0.964	1.003
				2	0.227	0.297	0.306	0.366	0.428	0.502	0.575	0.62	0.689
				3	0.202	0.266	0.329	0.417	0.503	0.596	0.706	0.795	0.897
				4	0.191	0.224	0.262	0.316	0.389	0.468	0.559	0.653	0.749
	ELC1707	ICE-H1-∆attR [∆ardA]	+	1	0.2	0.257	0.252	0.232	0.192	0.156	0.13	0.109	0.095
				2	0.231	0.294	0.246	0.227	0.189	0.149	0.12	0.101	0.089
				3	0.203	0.261	0.259	0.252	0.228	0.204	0.174	0.146	0.132
				4	0.197	0.235	0.243	0.241	0.231	0.211	0.186	0.164	0.145
			-	1	0.182	0.278	0.361	0.442	0.554	0.672	0.792	0.909	0.989
				2	0.232	0.295	0.335	0.402	0.469	0.552	0.631	0.677	0.755
				3	0.208	0.247	0.299	0.367	0.439	0.513	0.602	0.687	0.762
				4	0.199	0.239	0.285	0.349	0.424	0.513	0.603	0.696	0.785
	ELC1419	ICE-H1-∆attR; ∆orf17	+	1	0.213	0.334	0.315	0.296	0.255	0.212	0.165	0.133	0.112
				2	0.195	0.299	0.278	0.272	0.24	0.196	0.162	0.121	0.104
				3	0.171	0.276	0.271	0.256	0.226	0.188	0.156	0.123	0.104
			-	1	0.203	0.273	0.349	0.446	0.565	0.694	0.843	0.974	1.062
				2	0.202	0.268	0.325	0.402	0.486	0.578	0.673	0.779	0.874
				3	0.191	0.247	0.308	0.389	0.484	0.592	0.708	0.832	0.953
	ELC1420	ICE-H1-∆attR; ∆orf16	+	1	0.184	0.278	0.332	0.371	0.385	0.371	0.335	0.294	0.262
				2	0.186	0.239	0.286	0.325	0.335	0.324	0.286	0.237	0.195
				3	0.186	0.248	0.303	0.346	0.359	0.345	0.308	0.26	0.22
			-	1	0.205	0.273	0.348	0.442	0.556	0.686	0.829	0.954	1.029
				2	0.199	0.241	0.293	0.358	0.426	0.504	0.581	0.666	0.737
				3	0.2	0.252	0.312	0.396	0.491	0.603	0.718	0.849	0.968
	ELC1942	ICE-H1-∆attR; ∆orf17-16	+	1	0.195	0.373	0.358	0.442	0.524	0.598	0.674	0.737	0.783
				2	0.189	0.251	0.31	0.374	0.444	0.513	0.578	0.644	0.688
				3	0.191	0.267	0.331	0.404	0.472	0.539	0.604	0.661	0.707
			-	1	0.244	0.403	0.405	0.508	0.64	0.776	0.926	1.004	1.039
				2	0.184	0.296	0.328	0.408	0.498	0.591	0.687	0.793	0.886
				3	0.203	0.325	0.371	0.473	0.572	0.69	0.818	0.938	1.02
	ELC1550	ICE-H1-∆attR [∆orf17-16]; lacA::Pxis-orf17-orf16	+	1	0.187	0.339	0.266	0.263	0.237	0.202	0.169	0.146	0.128
				2	0.196	0.253	0.258	0.26	0.244	0.221	0.191	0.172	0.151
				3	0.187	0.258	0.274	0.268	0.238	0.2	0.168	0.149	0.129
			-	1	0.214	0.38	0.365	0.446	0.561	0.686	0.823	0.946	1.042
				2	0.197	0.303	0.328	0.405	0.482	0.567	0.665	0.749	0.84
				3	0.194	0.311	0.353	0.452	0.559	0.683	0.815	0.932	1.027
	ELC1899	ICE-H1-∆attR [orf16(K477E)]	+	1	0.212	0.346	0.284	0.238	0.179	0.151	0.121	0.105	0.094
				2	0.193	0.296	0.263	0.241	0.194	0.154	0.141	0.11	0.095
				3	0.2	0.32	0.294	0.254	0.189	0.151	0.137	0.113	0.096
			-	1	0.215	0.337	0.374	0.466	0.59	0.729	0.884	1.001	1.104
				2	0.202	0.299	0.349	0.437	0.533	0.635	0.749	0.842	0.949
				3	0.222	0.331	0.401	0.51	0.624	0.742	0.879	0.975	1.042
	ELC1418	ICE-H1-∆attR [∆orf15]	+	1	0.217	0.307	0.306	0.259	0.206	0.168	0.143	0.118	0.111
				2	0.228	0.283	0.241	0.23	0.207	0.183	0.156	0.137	0.125
				3	0.193	0.264	0.245	0.233	0.216	0.189	0.158	0.142	0.128
			-	1	0.191	0.299	0.378	0.475	0.588	0.708	0.825	0.927	0.987
				2	0.21	0.252	0.299	0.355	0.417	0.48	0.545	0.594	0.652
				3	0.222	0.291	0.353	0.425	0.488	0.567	0.658	0.71	0.785
	ELC1708	ICE-H1-∆attR [∆orf14]	+	1	0.183	0.266	0.269	0.238	0.199	0.162	0.14	0.119	0.111
				2	0.219	0.274	0.238	0.224	0.202	0.171	0.143	0.125	0.113
				3	0.193	0.235	0.239	0.236	0.221	0.199	0.171	0.149	0.136
				4	0.201	0.247	0.257	0.253	0.24	0.222	0.201	0.183	0.167
			-	1	0.174	0.259	0.326	0.414	0.515	0.627	0.743	0.849	0.946
				2	0.22	0.27	0.314	0.376	0.443	0.523	0.6	0.652	0.727
				3	0.198	0.236	0.278	0.347	0.416	0.494	0.588	0.677	0.758
				4	0.214	0.268	0.323	0.386	0.468	0.552	0.638	0.714	0.802
	ELC1705	ICE-H1-∆attR [∆orf13]	+	1	0.2	0.259	0.254	0.222	0.173	0.133	0.106	0.087	0.073
				2	0.199	0.232	0.232	0.225	0.209	0.182	0.151	0.121	0.104
				3	0.221	0.28	0.281	0.271	0.251	0.217	0.182	0.141	0.122
			-	1	0.193	0.266	0.338	0.432	0.543	0.668	0.789	0.917	0.993
				2	0.206	0.243	0.293	0.352	0.418	0.493	0.569	0.63	0.7
				3	0.238	0.29	0.343	0.408	0.49	0.571	0.656	0.717	0.795
B
	Strain	ICE contained	Replicate	CFU/mL pre-induction	CFU/mL of uninduced culture after 3h	CFU/mL of induced culture after 3h	Relative growth and survival (CFU/ml) after 3h induction	Mean relative growth and survival	SEM relative growth and survival
	ELC1095	ICEBs1-∆attR	1	81000000	378000000	334500000	0.899673	0.999156	0.0505386
			2	123000000	290000000	268000000	0.924138
			3	80000000	296000000	347500000	1.17366
	ELC1226	ICEBs1[∆helP-cwlT, ∆yddJ-yddM]	1	74000000	255000000	131000000	0.513725	0.628833	0.114827
			2	12000000	186000000	189000000	1.01613
			3	100000000	286000000	102000000	0.356643
	ELC1076	ICE-H1-∆attR	1	85000000	437000000	218500	0.000540584	0.000348746	4.89633e-05
			2	107000000	275000000	145000	0.000527273
			3	81000000	310000000	84000	0.000247984
			4	89000000	350000000	78000	0.000258667
			5	63000000	151000000	55250	0.00030812
			6	48000000	171000000	36000	0.00020985
	ELC1945	ICE-H1-∆attR [∆orf23-22]	1	70000000	192000000	103000	0.000536458	0.00145871	0.000478079
			2	62000000	270000000	840000	0.00311111
			3	25000000	70000000	51000	0.000728571
	ELC1916	ICE-H1-∆attR [∆orf21]	1	92000000	220000000	790000	0.00359091	0.00240508	0.000207943
			2	42000000	163000000	380000	0.00233129
			3	18000000	215000000	430000	0.002
			4	67000000	159000000	270000	0.00169811
	ELC1915	ICE-H1-∆attR [∆orf19]	1	73000000	235000000	990000	0.00421277	0.00216152	0.000354918
			2	58000000	180000000	240000	0.00133333
			3	75000000	250000000	500000	0.002
			4	20000000	100000000	110000	0.0011
	ELC1707	ICE-H1-∆attR [∆ardA]	1	73000000	247000000	84000	0.000340081	0.000516608	6.2087e-05
			2	73000000	178000000	91000	0.000511236
			3	77000000	191000000	66000	0.00034555
			4	40000000	69000000	60000	0.000869565
	ELC1419	ICE-H1-∆attR; ∆orf17	1	104000000	363000000	171000	0.000496941	0.00046592	4.17192e-05
			2	98000000	234000000	134000	0.00057265
			3	96000000	316500000	105000	0.000328169
	ELC1420	ICE-H1-∆attR; ∆orf16	1	96000000	401000000	167500	0.000455788	0.000364575	2.7921e-05
			2	87000000	243000000	110000	0.000452675
			3	79000000	304000000	97000	0.000333852
			4	43000000	93000000	31000	0.000290184
			5	53000000	1394000000	75000	0.000290376
	ELC1942	ICE-H1-∆attR; ∆orf17-16	1	110000000	344500000	530000	0.00154158	0.00131512	0.000163819
			2	110000000	295000000	360000	0.00122034
			3	106000000	303500000	428500	0.00120664
			4	82000000	288000000	537500	0.00216916
			5	28000000	116125000	120500	0.000980059
			6	83000000	170500000	142000	0.000772942
	ELC1550	ICE-H1-∆attR [∆orf17-16]; lacA::Pxis-orf17-orf16	1	86000000	269000000	106000	0.000394052	0.000402126	1.69471e-05
			2	105000000	230000000	105000	0.000456522
			3	90000000	267000000	95000	0.000355805
	ELC1899	ICE-H1-∆attR [orf16(K477E)]	1	96000000	251000000	122000	0.000486056	0.000372719	3.27801e-05
			2	113000000	357000000	115000	0.000322129
			3	85000000	371000000	115000	0.000309973
	ELC1418	ICE-H1-∆attR [∆orf15]	1	84000000	281000000	760000	0.00270463	0.00230669	0.000150036
			2	50000000	146000000	350000	0.00239726
			3	51000000	165000000	300000	0.00181818
	ELC1708	ICE-H1-∆attR [∆orf14]	1	98000000	248000000	110000	0.000443548	0.000520339	2.06193e-05
			2	61000000	189000000	86000	0.000455026
			3	60000000	151000000	88000	0.000582781
			4	71000000	150000000	90000	0.0006
	ELC1705	ICE-H1-∆attR [∆orf13]	1	76000000	250000000	73000	0.000292	0.000417861	3.79812e-05
			2	14000000	152000000	55000	0.000361842
			3	37000000	119000000	76000	0.000638655
			4	77000000	190000000	72000	0.000378947
C
					T=0.5h					T=1h					T=1.5h					T=2h					T=2.5h					T=3h
	Strain	ICE contained	Replicate	CFU/mL pre-induction	CFU/mL of uninduced culture after 3h	CFU/mL of induced culture after 3h	Relative growth and survival (CFU/ml) after 3h induction	Mean relative growth and survival	SEM relative growth and survival	CFU/mL of uninduced culture after 3h	CFU/mL of induced culture after 3h	Relative growth and survival (CFU/ml) after 3h induction	Mean relative growth and survival	SEM relative growth and survival	CFU/mL of uninduced culture after 3h	CFU/mL of induced culture after 3h	Relative growth and survival (CFU/ml) after 3h induction	Mean relative growth and survival	SEM relative growth and survival	CFU/mL of uninduced culture after 3h	CFU/mL of induced culture after 3h	Relative growth and survival (CFU/ml) after 3h induction	Mean relative growth and survival	SEM relative growth and survival	CFU/mL of uninduced culture after 3h	CFU/mL of induced culture after 3h	Relative growth and survival (CFU/ml) after 3h induction	Mean relative growth and survival	SEM relative growth and survival	CFU/mL of uninduced culture after 3h	CFU/mL of induced culture after 3h	Relative growth and survival (CFU/ml) after 3h induction	Mean relative growth and survival	SEM relative growth and survival
	ELC1095	ICEBs1-∆attR	1	81000000	56000000	60000000	1.07143	0.991619	0.0346638	70000000	68000000	0.971429	0.917295	0.0170776	96000000	89000000	0.927083	0.884654	0.012366	300000000	240000000	0.8	0.964943	0.0501693	240000000	280000000	1.16667	1.12494	0.0120637	378000000	334500000	0.899673	0.999156	0.0505386
			2	123000000	127000000	111000000	0.874016			161000000	140000000	0.869565			213000000	185000000	0.868545			114000000	114000000	1			245000000	270000000	1.10204			290000000	268000000	0.924138
			3	80000000	68000000	70000000	1.02941			101000000	92000000	0.910891			120000000	103000000	0.858333			116000000	127000000	1.09483			245000000	271000000	1.10612			296000000	347500000	1.17366
	ELC1076	ICE-H1-∆attR	1	85000000	68000000	2400000	0.0352941	0.0646596	0.00651596	118000000	227000	0.00192373	0.00234196	0.000199616	92000000	90000	0.000978261	0.000636447	4.56699e-05	240000000	109000	0.000454167	0.00045051	4.34941e-05	260000000	104000	0.0004	0.000247702	2.88612e-05	437000000	218500	0.000540584	0.000348746	4.89633e-05
			2	107000000	82000000	7000000	0.0853659			142000000	132000	0.000929577			225000000	104000	0.000462222			190000000	142000	0.000747368			239000000	125000	0.000523013			275000000	145000	0.000527273
			3	81000000	67000000	2630000	0.0392537			45000000	197000	0.00437778			150000000	60000	0.0004			134000000	54000	0.000402985			232000000	42000	0.000181034			310000000	84000	0.000247984
			4	89000000	94000000	9950000	0.105851			115500000	181750	0.00157359			172750000	57250	0.000331404			2.20667e+08	44000	0.000199396			2.10667e+08	30750	0.000145965			350000000	78000	0.000258667
			5	63000000	113500000	12000000	0.105727			210000000	600000	0.00285714			102000000	77000	0.000754902			69500000	52500	0.000755396			104000000	16000	0.000153846			151000000	55250	0.00030812
			6	48000000	66500000	1095000	0.0164662			79500000	190000	0.00238994			55500000	49500	0.000891892			160000000	23000	0.00014375			170000000	14000	8.23529e-05			171000000	36000	0.00020985
	ELC1419	ICE-H1-∆attR; ∆orf17	1	104000000	44000000	19300000	0.438636	0.268128	0.051365	76000000	720000	0.00947368	0.00954569	0.0003719	222000000	135000	0.000608108	0.000754379	0.000122574	240000000	105000	0.0004375	0.000472053	8.36411e-05	280000000	63000	0.000225	0.000181237	1.55408e-05	363000000	171000	0.000496941	0.00046592	4.17192e-05
			2	98000000	85000000	11800000	0.138824			124000000	1050000	0.00846774			110000000	129000	0.00117273			130000000	96000	0.000738462			252000000	47000	0.000186508			234000000	134000	0.00057265
			3	96000000	78000000	17700000	0.226923			115000000	1230000	0.0106957			226000000	109000	0.000482301			204000000	49000	0.000240196			295000000	39000	0.000132203			316500000	105000	0.000328169
	ELC1420	ICE-H1-∆attR; ∆orf16	1	96000000	66000000	29000000	0.439394	0.242608	0.0251561	47000000	1600000	0.0340426	0.0220678	0.00195364	130000000	117000	0.0009	0.0017559	0.000173315	220000000	77000	0.00035	0.00035961	1.78729e-05	320000000	420000	0.0013125	0.00042847	0.000100487	401000000	167500	0.000455788	0.000364575	2.7921e-05
			2	87000000	123000000	13600000	0.110569			152000000	2150000	0.0141447			88000000	232000	0.00263636			180000000	90000	0.0005			150000000	38000	0.000253333			243000000	110000	0.000452675
			3	79000000	81000000	22900000	0.282716			66000000	2070000	0.0313636			158000000	124000	0.00078481			182000000	56000	0.000307692			240000000	78000	0.000325			304000000	97000	0.000333852
			4	43000000	97500000	18250000	0.187179			55000000	850000	0.0154545			48000000	118000	0.00245833			85000000	32000	0.000376471			66000000	5500	8.33333e-05			93000000	31000	0.000290184
			5	53000000	88000000	17000000	0.193182			150000000	2300000	0.0153333			100000000	200000	0.002			180000000	47500	0.000263889			220000000	37000	0.000168182			1394000000	75000	0.000290376
	ELC1942	ICE-H1-∆attR; ∆orf17-16	1	110000000	73000000	74000000	1.0137	0.823249	0.0164842	110000000	44000000	0.4	0.307893	0.0263687	169000000	7900000	0.0467456	0.0392555	0.00423596	129000000	910000	0.00705426	0.004887	0.000376293	220000000	250000	0.00113636	0.0011461	8.10832e-05	344500000	530000	0.00154158	0.00131512	0.000163819
			2	110000000	74000000	56000000	0.756757			117000000	46000000	0.393162			155000000	11300000	0.0729032			213000000	1340000	0.00629108			200000000	200000	0.001			295000000	360000	0.00122034
			3	106000000	72000000	60000000	0.833333			58000000	21000000	0.362069			155000000	6100000	0.0393548			137000000	940000	0.00686131			176000000	178000	0.00101136			303500000	428500	0.00120664
			4	82000000	87000000	66000000	0.758621			103750000	48000000	0.462651			121500000	6900000	0.0567901			205000000	460000	0.0022439			225000000	114000	0.000506667			288000000	537500	0.00216916
			5	28000000	46000000	35000000	0.76087			39500000	2050000	0.0518987			32500000	260000	0.008			28000000	58000	0.00207143			22000000	44000	0.002			116125000	120500	0.000980059
			6	83000000	92500000	75500000	0.816216			82500000	14650000	0.177576			115000000	1350000	0.0117391			25000008	120000	0.0048			90000000	110000	0.00122222			170500000	142000	0.000772942

## Sheet: Figure 4
A
					OD600
	Strain	ICE/ICE gene(s) contained	ICE induction	Replicate	T=0h	T=0.5h	T=1h	T=1.5h	T=2h	T=2.5h	T=3h	T=3.5h	T=4h
	ELC1494	↑orf17	+	1	0.199	0.295	0.336	0.415	0.518	0.645	0.785	0.908	0.999
				2	0.192	0.26	0.282	0.344	0.415	0.497	0.589	0.667	0.75
				3	0.177	0.286	0.338	0.434	0.542	0.671	0.805	0.92	1
			-	1	0.199	0.279	0.345	0.429	0.536	0.659	0.791	0.911	1.016
				2	0.2	0.255	0.288	0.342	0.407	0.481	0.572	0.646	0.728
				3	0.194	0.284	0.348	0.44	0.549	0.671	0.805	0.924	1.016
	ELC1491	↑orf16	+	1	0.195	0.273	0.349	0.447	0.571	0.706	0.861	0.984	1.033
				2	0.189	0.238	0.292	0.359	0.435	0.516	0.598	0.683	0.763
				3	0.184	0.249	0.317	0.399	0.5	0.613	0.726	0.841	0.949
			-	1	0.197	0.275	0.353	0.454	0.574	0.71	0.859	0.983	1.061
				2	0.197	0.238	0.294	0.363	0.437	0.522	0.607	0.701	0.786
				3	0.195	0.255	0.317	0.405	0.505	0.621	0.737	0.86	0.968
	ELC1496	↑orf17-16	+	1	0.239	0.387	0.294	0.267	0.237	0.214	0.2	0.198	0.21
				2	0.194	0.269	0.249	0.248	0.237	0.224	0.21	0.193	0.183
				3	0.194	0.285	0.261	0.25	0.231	0.209	0.189	0.176	0.172
			-	1	0.227	0.411	0.392	0.477	0.586	0.71	0.841	0.947	1.025
				2	0.191	0.288	0.308	0.376	0.444	0.517	0.61	0.672	0.754
				3	0.193	0.307	0.335	0.416	0.496	0.589	0.696	0.774	0.879
	ELC1495	↑Empty	+	1	0.211	0.296	0.346	0.431	0.546	0.682	0.829	0.952	1.015
				2	0.19	0.263	0.307	0.381	0.468	0.563	0.672	0.76	0.858
				3	0.189	0.285	0.336	0.423	0.521	0.633	0.754	0.859	0.957
			-	1	0.205	0.295	0.357	0.446	0.557	0.691	0.83	0.947	1.037
				2	0.183	0.273	0.323	0.397	0.483	0.577	0.69	0.771	0.874
				3	0.199	0.293	0.351	0.437	0.534	0.64	0.762	0.858	0.967
	ELC1076	ICE-H1-∆attR	+	1	0.224	0.383	0.308	0.256	0.192	0.169	0.135	0.119	0.109
				2	0.181	0.294	0.257	0.241	0.201	0.163	0.155	0.116	0.102
				3	0.181	0.306	0.276	0.247	0.189	0.15	0.139	0.109	0.098
				4	0.18	0.3	0.22	0.23	0.18	0.15	0.12	0.1	0.08
			-	1	0.217	0.33	0.368	0.473	0.598	0.737	0.894	0.997	1.042
				2	0.187	0.269	0.311	0.39	0.48	0.58	0.68	0.796	0.895
				3	0.201	0.282	0.347	0.446	0.544	0.668	0.8	0.939	1.026
				4	0.2	0.31	0.32	0.41	0.47	0.57	0.69	0.79	0.93
B
	Strain	ICE/ICE gene(s) contained	Replicate	CFU/mL pre-induction	CFU/mL of uninduced culture after 3h	CFU/mL of induced culture after 3h	Relative growth and survival (CFU/ml) after 3h induction	Mean relative growth and survival	SEM relative growth and survival
	ELC1494	↑orf17	1	105000000	254000000	80000000	0.314961	0.358429	0.022442
			2	74000000	247000000	59000000	0.238866
			3	67000000	218000000	63000000	0.288991
			4	75000000	252000000	111000000	0.440476
			5	47000000	226000000	115000000	0.50885
	ELC1491	↑orf16	1	98000000	253000000	154000000	0.608696	0.607304	0.0408572
			2	100000000	248000000	65000000	0.262097
			3	106000000	274000000	98000000	0.357664
			4	78000000	128000000	107000000	0.835938
			5	73000000	196000000	153000000	0.780612
			6	60000000	169000000	135000000	0.798817
	ELC1496	↑orf17-16	1	96000000	268000000	7500000	0.0279851	0.0211484	0.00126218
			2	100000000	186000000	5000000	0.0268817
			3	102000000	288000000	6100000	0.0211806
			4	67000000	243000000	3700000	0.0152263
			5	71000000	235000000	3400000	0.0144681
	ELC1495	↑Empty	1	103000000	265000000	146000000	0.550943	0.587202	0.0361248
			2	100000000	248000000	84000000	0.33871
			3	79000000	255000000	86000000	0.337255
			4	68000000	210000000	180000000	0.857143
			5	72000000	284000000	212000000	0.746479
			6	61000000	205000000	142000000	0.692683
	ELC1076	ICE-H1-∆attR	1	85000000	437000000	218500	0.000540584	0.000348746	4.89633e-05
			2	107000000	275000000	145000	0.000527273
			3	81000000	310000000	84000	0.000247984
			4	89000000	350000000	78000	0.000258667
			5	63000000	151000000	55250	0.00030812
			6	48000000	171000000	36000	0.00020985

## Sheet: Figure 5
A
					OD600
	Strain	ICE/ICE gene(s) contained	ICE induction	Replicate	T=0h	T=0.5h	T=1h	T=1.5h	T=2h	T=2.5h	T=3h	T=3.5h	T=4h
	ELC1496	↑orf17-16	+	1	0.239	0.387	0.294	0.267	0.237	0.214	0.2	0.198	0.21
				2	0.194	0.269	0.249	0.248	0.237	0.224	0.21	0.193	0.183
				3	0.194	0.285	0.261	0.25	0.231	0.209	0.189	0.176	0.172
			-	1	0.227	0.411	0.392	0.477	0.586	0.71	0.841	0.947	1.025
				2	0.191	0.288	0.308	0.376	0.444	0.517	0.61	0.672	0.754
				3	0.193	0.307	0.335	0.416	0.496	0.589	0.696	0.774	0.879
	ELC1891	↑orf17-16, ∆skin	+	1	0.23	0.39	0.43	0.6	0.74	0.96	1.18	1.32	1.48
				2	0.183	0.237	0.296	0.369	0.454	0.545	0.638	0.736	0.832
				3	0.211	0.248	0.299	0.366	0.439	0.537	0.68	0.798	0.932
				4	0.184	0.239	0.263	0.311	0.374	0.442	0.525	0.611	0.697
				5	0.201	0.242	0.287	0.354	0.424	0.502	0.592	0.666	0.738
			-	1	0.24	0.42	0.49	0.67	0.8	1.04	1.24	1.34	1.49
				2	0.192	0.24	0.295	0.365	0.448	0.536	0.627	0.714	0.803
				3	0.221	0.254	0.303	0.367	0.444	0.54	0.661	0.76	0.886
				4	0.196	0.232	0.266	0.312	0.37	0.436	0.508	0.588	0.665
				5	0.229	0.285	0.322	0.383	0.44	0.516	0.602	0.674	0.744
	ELC1892	↑orf17-16, ∆yqaR	+	1	0.21	0.32	0.33	0.41	0.47	0.58	0.7	0.8	0.94
				2	0.199	0.263	0.335	0.415	0.511	0.619	0.727	0.836	0.949
				3	0.203	0.23	0.267	0.32	0.377	0.455	0.546	0.623	0.707
				4	0.209	0.264	0.309	0.372	0.45	0.538	0.637	0.739	0.837
			-	1	0.2	0.28	0.3	0.38	0.44	0.55	0.67	0.8	0.93
				2	0.204	0.268	0.335	0.416	0.51	0.619	0.726	0.83	0.928
				3	0.219	0.24	0.271	0.319	0.371	0.443	0.525	0.602	0.678
				4	0.218	0.253	0.303	0.365	0.444	0.531	0.625	0.726	0.817
	ELC1918	↑orf17-16, ∆yqaR, yhdGH::empty	+	1	0.19	0.27	0.35	0.46	0.59	0.74	0.91	1.11	1.23
				2	0.174	0.244	0.309	0.386	0.484	0.582	0.681	0.782	0.886
				3	0.213	0.25	0.296	0.358	0.423	0.502	0.593	0.668	0.748
				4	0.178	0.209	0.248	0.296	0.355	0.42	0.489	0.559	0.625
			-	1	0.2	0.27	0.35	0.46	0.6	0.75	0.91	1.09	1.21
				2	0.19	0.269	0.332	0.409	0.508	0.603	0.704	0.795	0.899
				3	0.221	0.273	0.317	0.37	0.437	0.513	0.608	0.701	0.8
				4	0.19	0.237	0.261	0.303	0.361	0.42	0.484	0.551	0.615
	ELC1903	↑orf17-16, ∆skin, yhdGH::PyqaR-yqaR	+	1	0.21	0.34	0.3	0.29	0.22	0.18	0.15	0.1	0.08
				2	0.179	0.229	0.231	0.221	0.203	0.182	0.159	0.139	0.123
				3	0.198	0.22	0.242	0.242	0.23	0.212	0.192	0.175	0.163
				4	0.187	0.227	0.232	0.221	0.207	0.19	0.174	0.153	0.143
				5	0.197	0.237	0.249	0.241	0.226	0.208	0.188	0.17	0.158
				6	0.211	0.268	0.256	0.256	0.246	0.231	0.214	0.181	0.161
			-	1	0.2	0.32	0.38	0.51	0.64	0.81	1	1.2	1.27
				2	0.194	0.235	0.29	0.36	0.44	0.528	0.614	0.701	0.779
				3	0.214	0.23	0.259	0.308	0.36	0.444	0.556	0.647	0.748
				4	0.196	0.231	0.266	0.315	0.378	0.448	0.53	0.621	0.708
				5	0.199	0.244	0.297	0.362	0.438	0.523	0.606	0.664	0.734
				6	0.228	0.288	0.328	0.404	0.471	0.553	0.662	0.723	0.798
	ELC1904	↑orf17-16, ∆yqaR, yhdGH::PyqaR-yqaR	+	1	0.2	0.29	0.27	0.27	0.23	0.2	0.19	0.14	0.12
				2	0.186	0.224	0.241	0.237	0.226	0.211	0.195	0.193	0.179
				3	0.213	0.244	0.263	0.263	0.253	0.237	0.218	0.199	0.183
				4	0.207	0.252	0.263	0.252	0.231	0.207	0.181	0.154	0.136
			-	1	0.2	0.24	0.3	0.38	0.48	0.6	0.72	0.88	1.03
				2	0.192	0.236	0.287	0.36	0.447	0.533	0.631	0.718	0.816
				3	0.218	0.252	0.294	0.346	0.413	0.497	0.601	0.689	0.792
				4	0.223	0.26	0.309	0.377	0.458	0.554	0.649	0.744	0.849
B
	Strain	ICE/ICE gene(s) contained	Replicate	CFU/mL pre-induction	CFU/mL of uninduced culture after 3h	CFU/mL of induced culture after 3h	Relative growth and survival (CFU/ml) after 3h induction	Mean relative growth and survival	SEM relative growth and survival
	ELC1496	↑orf17-16	1	96000000	268000000	7500000	0.0279851	0.0211484	0.00126218
			2	100000000	186000000	5000000	0.0268817
			3	102000000	288000000	6100000	0.0211806
			4	67000000	243000000	3700000	0.0152263
			5	71000000	235000000	3400000	0.0144681
	ELC1891	↑orf17-16, ∆skin	1	160000000	351000000	353000000	1.0057	0.912295	0.0189978
			2	71000000	229000000	183000000	0.799127
			3	20000000	145000000	147000000	1.01379
			4	35000000	28000000	25000000	0.892857
			5	36000000	200000000	170000000	0.85
	ELC1892	↑orf17-16, ∆yqaR	1	106000000	200000000	120000000	0.6	0.603384	0.00671267
			2	85000000	229000000	134000000	0.585153
			3	53000000	88000000	55000000	0.625
	ELC1918	↑orf17-16, ∆yqaR, yhdGH::empty	1	114000000	273000000	240000000	0.879121	0.59546	0.0518867
			2	73000000	219000000	112000000	0.511416
			3	35000000	125000000	75000000	0.6
			4	26000000	23000000	9000000	0.391304
	ELC1903	↑orf17-16, ∆skin, yhdGH::PyqaR-yqaR	1	122000000	280000000	2000000	0.00714286	0.0190069	0.00316125
			2	9000000	130000000	1340000	0.0103077
			3	27000000	27000000	1190000	0.0440741
			4	62000000	99000000	2500000	0.0252525
			5	20000000	132000000	1090000	0.00825758
	ELC1904	↑orf17-16, ∆yqaR, yhdGH::PyqaR-yqaR	1	115000000	217000000	3500000	0.016129	0.0135532	0.00107073
			2	19000000	133000000	1460000	0.0109774
			3	43000000	131000000	1340000	0.010229
C
					OD600
	Strain	ICE/ICE gene(s) contained	ICE induction	Replicate	T=0h	T=0.5h	T=1h	T=1.5h	T=2h	T=2.5h	T=3h	T=3.5h	T=4h
	ELC1076	ICE-H1-∆attR	+	1	0.18	0.3	0.22	0.23	0.18	0.15	0.12	0.1	0.08
				2	0.176	0.248	0.242	0.225	0.194	0.161	0.134	0.115	0.098
				3	0.195	0.264	0.248	0.233	0.213	0.184	0.161	0.137	0.124
				4	0.194	0.252	0.258	0.247	0.219	0.194	0.167	0.144	0.125
				5	0.2	0.274	0.257	0.251	0.251	0.219	0.172	0.145	0.125
			-	1	0.2	0.31	0.32	0.41	0.47	0.57	0.69	0.79	0.93
				2	0.188	0.25	0.311	0.39	0.484	0.582	0.682	0.781	0.879
				3	0.196	0.236	0.284	0.35	0.429	0.515	0.607	0.707	0.803
				4	0.184	0.229	0.292	0.375	0.472	0.568	0.672	0.71	0.827
				5	0.214	0.271	0.338	0.407	0.493	0.581	0.661	0.742	0.828
	ELC1856	ICE-H1-∆attR, ∆yqaR	+	1	0.19	0.27	0.29	0.34	0.37	0.4	0.44	0.46	0.49
				2	0.179	0.22	0.265	0.313	0.354	0.401	0.443	0.474	0.497
				3	0.17	0.241	0.293	0.342	0.373	0.393	0.419	0.444	0.46
				4	0.203	0.228	0.266	0.306	0.355	0.41	0.462	0.488	0.512
				5	0.193	0.248	0.296	0.353	0.399	0.441	0.472	0.492	0.498
				6	0.203	0.237	0.273	0.313	0.37	0.419	0.455	0.497	0.519
			-	1	0.19	0.23	0.27	0.34	0.42	0.52	0.63	0.74	0.87
				2	0.191	0.224	0.277	0.341	0.419	0.5	0.589	0.687	0.779
				3	0.183	0.249	0.309	0.39	0.486	0.588	0.69	0.791	0.893
				4	0.219	0.235	0.271	0.325	0.388	0.48	0.593	0.684	0.787
				5	0.198	0.239	0.29	0.361	0.447	0.53	0.627	0.719	0.817
				6	0.218	0.274	0.302	0.354	0.404	0.461	0.521	0.567	0.614
	ELC1908	ICE-H1-∆attR, ∆skin	+	1	0.18	0.26	0.29	0.35	0.37	0.4	0.44	0.45	0.48
				2	0.178	0.226	0.269	0.314	0.355	0.394	0.432	0.454	0.471
				3	0.201	0.23	0.263	0.303	0.35	0.397	0.439	0.456	0.473
				4	0.191	0.228	0.269	0.318	0.371	0.419	0.462	0.494	0.509
				5	0.211	0.26	0.301	0.346	0.46	0.514	0.523	0.566	0.586
			-	1	0.2	0.25	0.29	0.35	0.42	0.51	0.62	0.71	0.83
				2	0.193	0.226	0.275	0.336	0.41	0.489	0.574	0.668	0.752
				3	0.215	0.231	0.264	0.313	0.373	0.464	0.57	0.664	0.764
				4	0.198	0.23	0.267	0.326	0.402	0.483	0.571	0.658	0.745
				5	0.222	0.27	0.309	0.366	0.442	0.513	0.579	0.641	0.703
	ELC1909	ICE-H1-∆attR, ∆skin, yhdGH::PyqaR-yqaR	+	1	0.16	0.2	0.19	0.17	0.14	0.11	0.09	0.07	0.06
				2	0.182	0.223	0.229	0.226	0.211	0.19	0.168	0.142	0.126
				3	0.197	0.223	0.244	0.234	0.225	0.204	0.181	0.16	0.143
				4	0.187	0.251	0.252	0.22	0.167	0.136	0.112	0.096	0.083
				5	0.215	0.271	0.26	0.239	0.214	0.177	0.143	0.123	0.109
			-	1	0.17	0.2	0.29	0.3	0.37	0.46	0.56	0.66	0.79
				2	0.198	0.227	0.267	0.322	0.392	0.47	0.554	0.645	0.727
				3	0.212	0.228	0.255	0.3	0.352	0.434	0.553	0.65	0.755
				4	0.193	0.27	0.35	0.464	0.6	0.728	0.864	0.985	1.066
				5	0.214	0.268	0.337	0.414	0.508	0.592	0.687	0.777	0.869
	ELC1911	ICE-H1-∆attR, ∆yqaR, yhdGH::PyqaR-yqaR	+	1	0.19	0.24	0.24	0.2	0.14	0.11	0.09	0.07	0.06
				2	0.18	0.226	0.231	0.216	0.183	0.151	0.125	0.097	0.083
				3	0.219	0.235	0.259	0.255	0.244	0.226	0.201	0.171	0.15
				4	0.17	0.197	0.211	0.205	0.192	0.176	0.156	0.133	0.119
				5	0.187	0.223	0.226	0.223	0.205	0.18	0.153	0.133	0.118
				6	0.196	0.249	0.262	0.25	0.216	0.185	0.16	0.141	0.127
			-	1	0.2	0.24	0.28	0.36	0.44	0.53	0.63	0.75	0.89
				2	0.179	0.243	0.298	0.383	0.476	0.567	0.66	0.716	0.805
				3	0.213	0.244	0.272	0.304	0.356	0.416	0.501	0.584	0.687
				4	0.178	0.201	0.23	0.272	0.323	0.388	0.457	0.534	0.608
				5	0.189	0.227	0.263	0.325	0.386	0.456	0.533	0.608	0.673
				6	0.214	0.269	0.336	0.41	0.495	0.578	0.664	0.743	0.824
D
	Strain	ICE/ICE gene(s) contained	Replicate	CFU/mL pre-induction	CFU/mL of uninduced culture after 3h	CFU/mL of induced culture after 3h	Relative growth and survival (CFU/ml) after 3h induction	Mean relative growth and survival	SEM relative growth and survival
	ELC1076	ICE-H1-∆attR	1	95000000	249000000	56000	0.0002249	0.000418861	2.95649e-05
			2	86000000	241000000	85000	0.000352697
			3	17000000	137000000	102000	0.000744526
			4	53000000	235000000	104000	0.000442553
			5	63000000	227000000	96000	0.000422907
			6	48000000	172000000	56000	0.000325581
	ELC1856	ICE-H1-∆attR, ∆yqaR	1	88000000	310000000	294000	0.000948387	0.000723285	5.65984e-05
			2	82000000	280000000	244000	0.000871429
			3	92000000	289000000	177000	0.000612457
			4	26000000	115000000	53000	0.00046087
	ELC1908	ICE-H1-∆attR, ∆skin	1	91000000	233000000	209000	0.000896996	0.000739729	6.70241e-05
			2	76000000	212000000	141000	0.000665094
			3	24000000	130000000	130000	0.001
			4	20000000	126000000	50000	0.000396825
	ELC1909	ICE-H1-∆attR, ∆skin, yhdGH::PyqaR-yqaR	1	100000000	210000000	124000	0.000590476	0.00048073	3.19414e-05
			2	34000000	169000000	100000	0.000591716
			3	57000000	206000000	74000	0.000359223
			4	51000000	173000000	66000	0.000381503
	ELC1911	ICE-H1-∆attR, ∆yqaR, yhdGH::PyqaR-yqaR	1	110000000	185000000	75000	0.000405405	0.00047438	3.66203e-05
			2	85000000	238000000	88000	0.000369748
			3	53000000	190000000	82000	0.000431579
			4	70000000	152000000	105000	0.000690789

## Sheet: Figure 6_Table 1
B
	Strain	ICE contained	ICE integration site	Tetracycline induction?	Activation state (GFP +/-)	Number of cells counted	Number of cells that underwent 0 divisions	% that underwent 0 divisions	Number of cells that underwent 1 division	% that underwent 1 division	Number of cells that underwent 2 divisions	% that underwent 2 divisions	Number of cells that underwent 3 divisions	% that underwent 3 divisions	Number of cells that underwent 4 divisions	% that underwent 4 divisions	Proportion of cells that lysed (PI-positive)
	ELC1458	Tn916-gfp	yufK-yufL	+	+	34	31	0.911765	3	0.0882353	0	0	0	0	0	0	91.2% (31/34)
				+	-	76	2	0.0263158	36	0.473684	35	0.460526	3	0.0394737	0	0	2.63% (2/74)
				-	+	20	19	0.95	1	0.05	0	0	0	0	0	0	100% (20/20)
	ELC1512	Tn916(∆orf17-16)-gfp	yufK-yufL	+	+	36	35	0.972222	1	0.0277778	0	0	0	0	0	0	83.3% (30/36)
	ELC1857	Tn916-gfp, ∆yqaR	yufK-yufL	+	+	23	20	0.869565	3	0.130435	0	0	0	0	0	0	65.2% (15/23)
	LKM18	Tn916-gfp	nupQ-maeN	+	+	28	26	0.928571	2	0.0714286	0	0	0	0	0	0	78.6% (22/28)
	LKM20	Tn916-gfp	ykuC-ykyB	+	+	20	20	1	0	0	0	0	0	0	0	0	95.0% (19/20)

## Sheet: Figure 7
A
	Date	Donor ICE	Strain	Relevant genotype	Mating efficiency into yqaR+ recipient	Mating efficiency into yqaR+ recipient relative to WT donor	Mating efficiency into ∆yqaR recipient	Mating efficiency into ∆yqaR recipient relative to WT donor into WT recipient
	2020-11-19	Tn916	CMJ253	WT	2.39521e-05	1	1.53027e-05	0.638889
			ELC1851	∆yqaR	0.000111351	4.64889	0.000112548	4.69887
	2020-11-23	Tn916	CMJ253	WT	7.45997e-06	1	1.15539e-05	1.54878
			ELC1851	∆yqaR	0.000100611	13.4868	0.000109594	14.6909
			ELC1851	∆yqaR	7.18649e-05	9.6334
	2021-02-12	Tn916	CMJ253	WT	6.00886e-06	1
			ELC1851	∆yqaR	2.34353e-05	3.90013
			ELC1846	∆skin	5.31144e-05	8.83936
			ELC1922	∆yqaR, PyqaR-yqaR	3.12245e-06	0.519642
			ELC1923	∆skin, PyqaR-yqaR	2.23979e-06	0.372748
	2021-02-26	Tn916	CMJ253	WT	4.02576e-06	1
			ELC1851	∆yqaR	2.19298e-05	5.44737
			ELC1846	∆skin	4.96815e-05	12.3409
			ELC1923	∆skin, PyqaR-yqaR	2.39899e-06	0.595909
	2021-03-03	Tn916	CMJ253	WT	3.63108e-06	1
			ELC1851	∆yqaR	2.48829e-05	6.85275
			ELC1846	∆skin	3.15126e-05	8.67857
			ELC1922	∆yqaR, PyqaR-yqaR	2.18522e-06	0.601811
			ELC1923	∆skin, PyqaR-yqaR	1.22768e-06	0.338103
	2021-03-31	Tn916	CMJ253	WT	3.91534e-06	1	2.75132e-06	0.702703
			ELC1851	∆yqaR	3.08924e-05	7.8901	1.373e-05	3.50671
			ELC1846	∆skin	5.73514e-05	14.6479
			ELC1922	∆yqaR, PyqaR-yqaR	3.19549e-06	0.816145
			ELC1923	∆skin, PyqaR-yqaR	2.15856e-06	0.551307
	2021-04-01	Tn916	CMJ253	WT	3.39394e-06	1	3.39394e-06	1
			ELC1851	∆yqaR	2.09974e-05	6.18673	1.83727e-05	5.41339
			ELC1846	∆skin	2.17193e-05	6.39942
			ELC1922	∆yqaR, PyqaR-yqaR	1.35135e-06	0.398166
B
	Date	Donor ICE	Strain	Relevant genotype	Mating efficiency into yqaR+ recipient	Mating efficiency into yqaR+ recipient relative to WT donor
	2020-11-03	ICE-H1	ELC1213	WT	0.00235052	1
			ELC1843	∆yqaR	0.00449236	1.91122
	2021-03-31	ICE-H1	ELC1213	WT	0.0241584	1
			ELC1843	∆yqaR	0.0308858	1.27847
	2021-04-01	ICE-H1	ELC1213	WT	0.00840336	1
			ELC1843	∆yqaR	0.0181708	2.16233
C
	Date	Donor ICE	Strain	Relevant genotype	Mating efficiency into yqaR+ recipient	Mating efficiency into yqaR+ recipient relative to WT donor
	2020-11-03	ICEBs1	JMA168	WT	0.0199601	1
			ELC1844	∆yqaR	0.0297018	1.48806
	2021-03-31	ICEBs1	JMA168	WT	0.0130814	1
			ELC1844	∆yqaR	0.00958904	0.733029
	2021-04-01	ICEBs1	JMA168	WT	0.0133333	1
			ELC1844	∆yqaR	0.00998905	0.749179

## Sheet: Figure 8
B-D
	Strain	ICE contained	Activation state (GFP +/-)	Number of cells counted	Number of cells that underwent 0 divisions	% that underwent 0 divisions	Number of cells that underwent 1 division	% that underwent 1 division	Number of cells that underwent 2 divisions	% that underwent 2 divisions	Number of cells that underwent 3 divisions	% that underwent 3 divisions	Number of cells that underwent 4 divisions	% that underwent 4 divisions	Proportion of cells that lysed (PI-positive)
	ELC1529	Tn916-gfp	+	45	37	0.822222	5	0.111111	3	0.0666667	0	0	0	0	97.8% (44/45)
			-	45	2	0.0444444	1	0.0222222	18	0.4	24	0.533333	0	0	6.6% (3/45)
	ELC1531	Tn916-gfp	+	66	40	0.606061	26	0.393939	0	0	0	0	0	0	53.0% (35/66)
			-	66	0	0	5	0.0757576	11	0.166667	34	0.515152	16	0.242424	3% (2/64)
	ELC1696	Tn916(∆orf17-16)-gfp	+	23	11	0.478261	8	0.347826	4	0.173913	0	0	0	0	47.8% (11/23)

## Sheet: Excision
Excision
	Strain	ICE contained	Replicate	Excision (via qPCR) after 2h induction	Mean	SEM
	MMB970	ICEBs1	1	0.93	0.9465	0.00613222
			2	0.983
			3	0.936
			4	0.937
	ELC1213	ICE-H1	1	0.67	0.69275	0.0144833
			2	0.637
			3	0.773
			4	0.691
	CMJ253	Tn916	1	0.000671955	0.000675939	0.000162258
			2	0.00116469
			3	0.000191169
ELC1458 Tn916 activation (via qPCR and on monitoring GFP+ cells on the microscope)
		Measuring Tn916 activation via qPCR			Measuring Tn916 activation via GFP fluorescence
		Percentage of cells with empty attachment site	Mean	SEM	Percentage of GFP+ cells	Total cells examined	Mean	SEM
	Rep 1	0.000882351	0.00109329	0.000167468	0.000915844	9 out of 9827	0.000965361	5.4939e-05
	Rep 2	0.00073075			0.000830979	10 out of 12034
	Rep 3	0.00166678			0.00114926	8 out of 6961
Measuring Tn916 excision immediately prior to the start of matings
	Strain	Relevant Genotype	Replicate	Tn916 excision (measured via qPCR)	Mean	SEM
	CMJ253	Tn916	1	0.00928272	0.00825197	0.00016363
			2	0.00895561
			3	0.00747951
			4	0.00903484
			5	0.0053737
			6	0.00820524
			7	0.00849209
			8	0.00919201
	ELC1851	Tn916, ∆yqaR	1	0.00739618	0.00788633	0.00016827
			2	0.00765154
			3	0.0069002
			4	0.00938266
			5	0.00628337
			6	0.00658158
			7	0.00957299
			8	0.0093221
